# Supplementary material for: Effects of Organic Fertilizer Type and Application Rate on Soil–Microbe Interactions, Yield, and Quality of Greenhouse Tomato
Source: Plants (Basel). 2025 Oct 31;14(21):3333. doi: 10.3390/plants14213333 (PMC12608545; doi:10.3390/plants14213333)
Supplement: Supplementary file 1 [file plants-14-03333-s001.zip]

Archive with 1 entries (1 files):
- plants-3858159-supplementary.pdf
